# Supplementary material for: An Automated Continuous Synthesis and Isolation for the Scalable Production of Aryl Sulfonyl Chlorides
Source: Molecules. 2023 May 20;28(10):4213. doi: 10.3390/molecules28104213 (PMC10223716; doi:10.3390/molecules28104213)
Supplement: Supplementary file 1 [file molecules-28-04213-s001.zip]

Archive with 1 entries (1 files):
- molecules-2390564-supplementary.pdf
